# Supplementary material for: A Systematical Survey on the TRP Channels Provides New Insight into Its Functional Diversity in Zhikong Scallop (Chlamys farreri)
Source: Int J Mol Sci. 2021 Oct 14;22(20):11075. doi: 10.3390/ijms222011075 (PMC8539334; doi:10.3390/ijms222011075)
Supplement: Supplementary file 1 [file ijms-22-11075-s001.zip › Table S1.xlsx]

## Sheet: Sheet1
Species accession numbers of TRP
Species Name	Abbreviation	Latin name	Protein ID (Uniprot/Ensembl/NCBI)	Gene Name
Human	H.SA	Homo sapiens	NP_015628.2	TRPA1
Human	H.SA	Homo sapiens	sp|P48995.1|	TRPC1
Human	H.SA	Homo sapiens	EAX05243.1	TRPC3
Human	H.SA	Homo sapiens	AAI04726.1	TRPC4
Human	H.SA	Homo sapiens	EAX02630.1	TRPC5
Human	H.SA	Homo sapiens	AAH93660.1	TRPC6
Human	H.SA	Homo sapiens	AAI28186.1	TRPC7
Human	H.SA	Homo sapiens	sp|Q7Z4N2.2|	TRPM1
Human	H.SA	Homo sapiens	sp|O94759.2|	TRPM2
Human	H.SA	Homo sapiens	sp|Q9HCF6.4|	TRPM3
Human	H.SA	Homo sapiens	sp|Q8TD43.1|	TRPM4
Human	H.SA	Homo sapiens	NP_055370.1	TRPM5
Human	H.SA	Homo sapiens	sp|Q9BX84.2|	TRPM6
Human	H.SA	Homo sapiens	sp|Q96QT4.1|	TRPM7
Human	H.SA	Homo sapiens	NP_076985.4	TRPM8
Human	H.SA	Homo sapiens	NP_542437.2	TRPV1
Human	H.SA	Homo sapiens	NP_057197.2	TRPV2
Human	H.SA	Homo sapiens	ACA81614.1	TRPV3
Human	H.SA	Homo sapiens	sp|Q9HBA0.2|	TRPV4
Human	H.SA	Homo sapiens	NP_062815.3	TRPV5
Human	H.SA	Homo sapiens	NP_061116.5	TRPV6
Human	H.SA	Homo sapiens	sp|Q9GZU1.1|	TRPML1
Human	H.SA	Homo sapiens	sp|Q8IZK6.2|	TRPML2
Human	H.SA	Homo sapiens	sp|Q8TDD5.1|	TRPML3
Human	H.SA	Homo sapiens	sp|Q13563|	TRPP-pkd2
Moues	M.MU	Mus musculus	sp|Q8BLA8.1|	TRPA1
Moues	M.MU	Mus musculus	AAI37582.1	TRPC1
Moues	M.MU	Mus musculus	NP_062383.2	TRPC3
Moues	M.MU	Mus musculus	AAI31916.1	TRPC4
Moues	M.MU	Mus musculus	EDL14721.1	TRPC5
Moues	M.MU	Mus musculus	AAI41132.1	TRPC6
Moues	M.MU	Mus musculus	AAI17996.1	TRPC7
Moues	M.MU	Mus musculus	sp|Q2TV84.2|	TRPM1
Moues	M.MU	Mus musculus	NP_612174.2	TRPM2
Moues	M.MU	Mus musculus	NP_001349419.1	TRPM3
Moues	M.MU	Mus musculus	NP_780339.2	TRPM4
Moues	M.MU	Mus musculus	NP_064673.2	TRPM5
Moues	M.MU	Mus musculus	NP_700466.1	TRPM6
Moues	M.MU	Mus musculus	sp|Q923J1.1|	TRPM7
Moues	M.MU	Mus musculus	NP_599013.1	TRPM8
Moues	M.MU	Mus musculus	NP_001001445.1	TRPV1
Moues	M.MU	Mus musculus	NP_035836.2	TRPV2
Moues	M.MU	Mus musculus	NP_659567.2	TRPV3
Moues	M.MU	Mus musculus	NP_071300.2	TRPV4
Moues	M.MU	Mus musculus	NP_001007573.1	TRPV5
Moues	M.MU	Mus musculus	NP_071858.3	TRPV6
Moues	M.MU	Mus musculus	AAH05651.1	TRPML1
Moues	M.MU	Mus musculus	AAH29847.1	TRPML2
Moues	M.MU	Mus musculus	AAI06857.1	TRPML3
Moues	M.MU	Mus musculus	sp|O35245|	TRPP-pkd2
Chicken	G.GA	Gallus gallus	NP_001305389.1	TRPA1
Chicken	G.GA	Gallus gallus	NP_001004409.1	TRPC1
Chicken	G.GA	Gallus gallus	NP_001244208.1	TRPC3
Chicken	G.GA	Gallus gallus	tr|E1C0Y0|	TRPC4
Chicken	G.GA	Gallus gallus	tr|E1C452|	TRPC5
Chicken	G.GA	Gallus gallus	tr|A0A1D5PZ23|	TRPC6
Chicken	G.GA	Gallus gallus	tr|F1NYQ1|	TRPC7
Chicken	G.GA	Gallus gallus	XP_015134468.1	TRPM1
Chicken	G.GA	Gallus gallus	XP_025000670.1	TRPM3
Chicken	G.GA	Gallus gallus	XP_015142167.1	TRPM5
Chicken	G.GA	Gallus gallus	NP_001171026.1	TRPM7
Chicken	G.GA	Gallus gallus	NP_001007083.1	TRPM8
Chicken	G.GA	Gallus gallus	NP_989903.1	TRPV1
Chicken	G.GA	Gallus gallus	XP_004946742.1	TRPV2
Chicken	G.GA	Gallus gallus	XP_024997754.1	TRPV3
Chicken	G.GA	Gallus gallus	NP_990023.1	TRPV4
Chicken	G.GA	Gallus gallus	XP_004938199.1	TRPV6
Chicken	G.GA	Gallus gallus	tr|A0A1D5P4A3|	TRPML1
Chicken	G.GA	Gallus gallus	tr|A0A1D5P6P5|	TRPML2
Chicken	G.GA	Gallus gallus	tr|F1NIW3|	TRPML3
Frog	X.TR	Xenopus tropicalis	NP_001121434.1	TRPA1
Frog	X.TR	Xenopus tropicalis	tr|F7DUN9|	TRPC1
Frog	X.TR	Xenopus tropicalis	tr|F6VNX2|	TRPC3
Frog	X.TR	Xenopus tropicalis	tr|F6V6Z5|	TRPC4
Frog	X.TR	Xenopus tropicalis	tr|F6WUP6|	TRPC5
Frog	X.TR	Xenopus tropicalis	tr|F6V4A4|	TRPC6
Frog	X.TR	Xenopus tropicalis	XP_017947901.1	TRPM1
Frog	X.TR	Xenopus tropicalis	XP_017952764.1	TRPM2
Frog	X.TR	Xenopus tropicalis	XP_012827177.1	TRPM3
Frog	X.TR	Xenopus tropicalis	XP_002934673.1	TRPM4
Frog	X.TR	Xenopus tropicalis	XP_002940079.2	TRPM6
Frog	X.TR	Xenopus tropicalis	XP_002939674.2	TRPM7
Frog	X.TR	Xenopus tropicalis	NP_001155105.1	TRPM8
Frog	X.TR	Xenopus tropicalis	NP_001243521.1	TRPV1
Frog	X.TR	Xenopus tropicalis	NP_001243218.1	TRPV3
Frog	X.TR	Xenopus tropicalis	XP_002932129.1	TRPV4
Frog	X.TR	Xenopus tropicalis	NP_001186854.1	TRPV5
Frog	X.TR	Xenopus tropicalis	AAH88503.1	TRPML1
Frog	X.TR	Xenopus tropicalis	tr|K9J7Q5|	TRPML2
Frog	X.TR	Xenopus tropicalis	CAJ83717.1	TRPML3
Frog	X.TR	Xenopus tropicalis	tr|F6VIE7|	TRPP-pkd2
Zebrafish	D.RE	Danio rerio	NP_001007067.1	TRPA1
Zebrafish	D.RE	Danio rerio	NP_001185590.1	TRPC1
Zebrafish	D.RE	Danio rerio	AGW27447.1	TRPC3
Zebrafish	D.RE	Danio rerio	NP_001276811.1	TRPC4
Zebrafish	D.RE	Danio rerio	AGW27450.1	TRPC5
Zebrafish	D.RE	Danio rerio	NP_001025453.1	TRPC6
Zebrafish	D.RE	Danio rerio	tr|U3N6S5|	TRPC7
Zebrafish	D.RE	Danio rerio	NP_001303302.1	TRPM1
Zebrafish	D.RE	Danio rerio	NP_001275746.1	TRPM2
Zebrafish	D.RE	Danio rerio	XP_021332142.1	TRPM3
Zebrafish	D.RE	Danio rerio	XP_009304689.1	TRPM4
Zebrafish	D.RE	Danio rerio	NP_001121711.1	TRPM5
Zebrafish	D.RE	Danio rerio	NP_001238760.1	TRPM6
Zebrafish	D.RE	Danio rerio	NP_001025232.1	TRPM7
Zebrafish	D.RE	Danio rerio	NP_001119871.1	TRPV1
Zebrafish	D.RE	Danio rerio	NP_001036195.1	TRPV4
Zebrafish	D.RE	Danio rerio	NP_001001849.1	TRPV6
Zebrafish	D.RE	Danio rerio	NP_001315094.1	TRPML1
Zebrafish	D.RE	Danio rerio	NP_957442.1	TRPML2
Zebrafish	D.RE	Danio rerio	tr|E7FE44|	TRPML3
Zebrafish	D.RE	Danio rerio	NP_899192.1	TRPN
Zebrafish	D.RE	Danio rerio	sp|Q6IVV8|	TRPP-pkd2
Sea urchin	S.PU	Strongylocentrotus purpuratus	XP_011682331.1	TRPC-like
Sea urchin	S.PU	Strongylocentrotus purpuratus	XP_786430.2	TRPV5
Sea urchin	S.PU	Strongylocentrotus purpuratus	XP_011668037.1	TRPV6
Sea Cucumber	A.JA	Apostichopus japonicus	PIK42203.1	TRPM1
Sea Cucumber	A.JA	Apostichopus japonicus	PIK38488.1	TRPV6
Ctyela Clava	C.IN	Ciona intestinalis	XP_026693679.1	TRPA1
Ctyela Clava	C.IN	Ciona intestinalis	XP_026689453.1	TRPA1-homolog
Ctyela Clava	C.IN	Ciona intestinalis	XP_018667443.1	TRPM1
Ctyela Clava	C.IN	Ciona intestinalis	XP_026692588.1	TRPM2
Ctyela Clava	C.IN	Ciona intestinalis	XP_026694807.1	TRPV1
Ctyela Clava	C.IN	Ciona intestinalis	XP_026696440.1	TRPV5
Ctyela Clava	C.IN	Ciona intestinalis	XP_002131560.2	TRPV6
Ctyela Clava	C.IN	Ciona intestinalis	XP_002129787.1	TRPML
Ctyela Clava	C.IN	Ciona intestinalis	XP_026691906.1	TRPP
Pacific oyster	C.GI	Crassostrea gigas	CGI_10021964	TRPA1
Pacific oyster	C.GI	Crassostrea gigas	CGI_10007550	TRPA1-homolog
Pacific oyster	C.GI	Crassostrea gigas	CGI_10010523	TRPC-like
Pacific oyster	C.GI	Crassostrea gigas	CGI_10028437	TRPC-gamma
Pacific oyster	C.GI	Crassostrea gigas	CGI_10008451	TRPC-alpha1
Pacific oyster	C.GI	Crassostrea gigas	CGI_10017075	TRPC-alpha2
Pacific oyster	C.GI	Crassostrea gigas	CGI_10027687	TRPM2b
Pacific oyster	C.GI	Crassostrea gigas	CGI_10011332	TRPM2b-like
Pacific oyster	C.GI	Crassostrea gigas	CGI_10028233	TRPM3
Pacific oyster	C.GI	Crassostrea gigas	CGI_10028880	TRPV1
Pacific oyster	C.GI	Crassostrea gigas	CGI_10012744	TRPV-Lav
Pacific oyster	C.GI	Crassostrea gigas	CGI_10023943	TRPV-Nan
Pacific oyster	C.GI	Crassostrea gigas	CGI_10015061	TRPML
Pacific oyster	C.GI	Crassostrea gigas	CGI_10026812	TRPN
Pacific oyster	C.GI	Crassostrea gigas	CGI_10003936	TRPP
Octopus	O.BI	Octopus bimaculoides	XP_014768604.1	TRPA1
Octopus	O.BI	Octopus bimaculoides	XP_014772761.1	TRPA1-homolog
Octopus	O.BI	Octopus bimaculoides	XP_014773910.1	TRPC-like
Octopus	O.BI	Octopus bimaculoides	XP_014773393.1	TRPC-gamma
Octopus	O.BI	Octopus bimaculoides	XP_014787598.1	TRPM3
Octopus	O.BI	Octopus bimaculoides	XP_014776210.1	TRPML
Ovula ovum	A.CA	Aplysia californica	XP_012939582.1	TRPA1
Ovula ovum	A.CA	Aplysia californica	XP_012939173.1	TRPA1-homolog
Ovula ovum	A.CA	Aplysia californica	XP_012936952.1	TRPC3
Ovula ovum	A.CA	Aplysia californica	XP_012941918.1	TRPC7
Ovula ovum	A.CA	Aplysia californica	XP_012940645.1	TRPC-like
Ovula ovum	A.CA	Aplysia californica	XP_005107388.1	TRPV5
Ovula ovum	A.CA	Aplysia californica	XP_005099929.2	TRPML
Lingula	L.AN	Lingula anatina	XP_013390362.1	TRPA1
Lingula	L.AN	Lingula anatina	XP_013406000.1	TRPA1-homolog
Lingula	L.AN	Lingula anatina	XP_013386796.1	TRPC-like
Lingula	L.AN	Lingula anatina	XP_023932611.1	TRPC-gamma
Lingula	L.AN	Lingula anatina	XP_013397513.1	TRPM1
Lingula	L.AN	Lingula anatina	XP_013398789.1	TRPM2
Lingula	L.AN	Lingula anatina	XP_023931927.1	TRPM3
Lingula	L.AN	Lingula anatina	XP_013391389.1	TRPV1
Lingula	L.AN	Lingula anatina	XP_013397110.1	TRPV5
Lingula	L.AN	Lingula anatina	XP_013411974.1	TRPML
Fruit fly	D.ME	Drosophila melanogaste	NP_648263.5	TRPA1
Fruit fly	D.ME	Drosophila melanogaste	NP_612015.1	TRPA-Pyx
Fruit fly	D.ME	Drosophila melanogaste	NP_731193.1	TRPA-Wtrw
Fruit fly	D.ME	Drosophila melanogaste	NP_476895.1	TRPC-like
Fruit fly	D.ME	Drosophila melanogaste	CAB96204.1	TRPC-gamma
Fruit fly	D.ME	Drosophila melanogaste	AAA28976.1	TRPC
Fruit fly	D.ME	Drosophila melanogaste	NP_001036548.1	TRPM
Fruit fly	D.ME	Drosophila melanogaste	NP_572353.1	TRPV-lav
Fruit fly	D.ME	Drosophila melanogaste	NP_648696.2	TRPV-Nan
Fruit fly	D.ME	Drosophila melanogaste	NP_6549145.1	TRPML
Fruit fly	D.ME	Drosophila melanogaste	ADK73985.1	TRPN
Fruit fly	D.ME	Drosophila melanogaste	AAR240771	TRPP
Nematode	C.EL	Caenorhabditis elegans	Q18297	TRPA-trpa-1
Nematode	C.EL	Caenorhabditis elegans	P34586	TRPC-trp-1
Nematode	C.EL	Caenorhabditis elegans	Q8I6Y9	TRPC-trp-2
Nematode	C.EL	Caenorhabditis elegans	Q21070	TRPC-trp-3
Nematode	C.EL	Caenorhabditis elegans	Q93971	TRPM-gon-2
Nematode	C.EL	Caenorhabditis elegans	Q17652	TRPM-gtl-1
Nematode	C.EL	Caenorhabditis elegans	Q20766	TRPM-gtl-2
Nematode	C.EL	Caenorhabditis elegans	O17469	TRPV-osm-9
Nematode	C.EL	Caenorhabditis elegans	P90748	TRPV-ocr-1
Nematode	C.EL	Caenorhabditis elegans	O61220	TRPV-ocr-2
Nematode	C.EL	Caenorhabditis elegans	Q22374	TRPV-ocr-3
Nematode	C.EL	Caenorhabditis elegans	Q9N3Y9	TRPV-ocr-4
Nematode	C.EL	Caenorhabditis elegans	Q8T666	TRPML-cup-5
Nematode	C.EL	Caenorhabditis elegans	Q9GRV5	TRPN-trp-4
Nematode	C.EL	Caenorhabditis elegans	Q9U1S7	TRPP
