# Supplementary material for: A Systematical Survey on the TRP Channels Provides New Insight into Its Functional Diversity in Zhikong Scallop (Chlamys farreri)
Source: Int J Mol Sci. 2021 Oct 14;22(20):11075. doi: 10.3390/ijms222011075 (PMC8539334; doi:10.3390/ijms222011075)
Supplement: Supplementary file 1 [file ijms-22-11075-s001.zip › Table S2.xlsx]

## Sheet: Sheet1
GeneID	GeneName	Zygote	Multi-Cell	Blastula	Gastrula	Trochophore	D-shape Larvae	Umbo Early	Umbo Middle	Umbo Late	Eyespots Larvae	Juvenile
C.FA__62023.33.1	CfTRPC-alpha	0	0	0.198046	0.0503535	0	0.132611	0	0	0	0	0
C.FA_ 51977.10.1	CfTRPC-alpha1	0.109822	0	0.113084	0.115007	0.790365	0.908647	0.447634	0.214244	1.01673	1.52098	0.829086
C.FA_ 17795.40.2	CfTRPC-gamma	0.528137	1.36481	0.761354	0.442458	0.292376	0.534075	0	0.206061	0.195579	0.258157	0.0886022
C.FA_ 53059.6	CfTRPC-like	0	0	0.36223	0.315763	0.166925	0.230998	0.512092	0.294114	0	0.573176	0.927395
C.FA_ 28131.6	CfTRPM2a	0	0	1.1282	0.438709	0.784955	1.24426	1.11648	1.13159	0.537014	0.945116	1.24343
C.FA_ 64377.34	CfTRPM2b	2.13413	1.16105	3.1517	3.91106	2.61163	2.2459	1.88853	2.41035	1.35184	1.78438	1.69593
C.FA_ 1.4.1	CfTRPM1	0.178246	0.230312	0.183541	2.75327	114.169	32.0764	1.18061	1.30398	1.07263	1.66995	1.19613
C.FA_ 52123.6.1	CfTRPM3	9.58411	9.21892	10.4171	19.0696	18.8059	44.2498	106.669	82.0591	75.4201	100.549	118.446
C.FA_ 61233.39	CfTRPA1	0.0792893	0.307349	0	0.0415165	0.351156	1.60362	1.37353	1.9335	1.46812	3.03598	3.79103
C.FA_ 63953.15	CfTRPA1-homolog	0.921839	1.19111	2.21485	1.48827	1.61604	1.80085	2.11354	2.84739	1.77799	5.63251	5.34835
C.FA_ 29423.13	CfTRPN	6.1538	4.05067	3.07863	2.37104	1.44626	1.97471	0.828208	0.679531	0.644964	0.851326	1.02264
C.FA_ 63985.6	CfTRPV-Nan	2.21241	2.32266	5.62413	3.54771	4.66951	4.76695	2.11354	2.02315	3.07237	2.14035	1.9718
C.FA_ 57527.16	CfTRPV1	1.76139	1.13795	6.97145	10.5485	7.37422	5.36383	2.91664	2.04023	1.93645	2.24213	1.47749
C.FA_ 24983.12	CfTRPV-Lav1	2.3172	2.8789	2.4778	2.51994	1.48015	1.31091	1.54388	1.04319	0.8251	0.508246	0.149516
C.FA_ 64873.6	CfTRPV-Lav2	0	0	0	0	0	0.193314	0.285702	0.683706	0.129785	0.114208	0.235184
C.FA_ 64453.6.1	CfTRPP	0.270968	0.350117	0.558033	1.24855	1.53008	0.498209	0.276116	0.422891	0.301034	0.485653	0.227293
C.FA_ 5673.1	CfTRPML	0	0	0.0873353	0	0.0939081	0	0	0	0.157045	0.276391	0.14229
