# Supplementary material for: A Systematical Survey on the TRP Channels Provides New Insight into Its Functional Diversity in Zhikong Scallop (Chlamys farreri)
Source: Int J Mol Sci. 2021 Oct 14;22(20):11075. doi: 10.3390/ijms222011075 (PMC8539334; doi:10.3390/ijms222011075)
Supplement: Supplementary file 1 [file ijms-22-11075-s001.zip › Table S3.xlsx]

## Sheet: Sheet1
GeneID	GeneName	eye	mantle	gill	foot	striated muscle	smooth muscle	digestive gland	kidney	hemolymph	female gonad	male gonad	visceral ganglia	cerebral ganglia
C.FA__62023.33.1	CfTRPC-alpha	21.2736	0.826001	0.181488	0.753577	0.196711	0.352883	0.046749	0.218866	0.503804	0.435448	0.180738	0.595706	0.696269
C.FA_ 51977.10.1	CfTRPC-alpha1	1.92108	2.00873	0.967927	4.71061	9.52712	1.40038	0.790122	0.328097	0.178727	0.373223	0.180777	4.94348	4.01754
C.FA_ 17795.40.2	CfTRPC-gamma	0.571517	0.572818	0.64928	1.64102	1.36769	0.465465	0.852325	0.379873	0.95213	1.05112	3.64088	2.3119	2.2943
C.FA_ 53059.6	CfTRPC-like	0.0736018	0.21887	0.00713317	0.069207	0	0.0706856	0.0163394	0.372015	0.0235081	0.167986	0.256298	14.1539	21.027
C.FA_ 28131.6	CfTRPM2a	0.224031	0.391575	4.34786	1.47937	0.0419203	0.0742304	2.13223	0.246589	0.34091	0.0578074	1.93276	0.212929	0.221039
C.FA_ 64377.34	CfTRPM2b	3.68383	2.56672	7.278	2.41616	4.07395	3.17076	2.17389	1.86558	3.66452	6.65979	7.08087	0.950906	1.60508
C.FA_ 1.4.1	CfTRPM1	4.15392	28.3201	0.0859686	0.0722708	0.0425602	0.0684434	0.200623	0.0619737	0.0704514	0.144494	0.175027	0.036805	0.101885
C.FA_ 52123.6.1	CfTRPM3	81.2612	44.5014	34.826	18.7154	16.3125	20.2216	20.2735	21.7351	12.4998	11.3082	83.8162	40.5908	11.7275
C.FA_ 61233.39	CfTRPA1	7.26095	7.76611	7.03671	12.9297	9.48922	6.33183	11.565	14.2923	18.2235	1.09124	6.1488	0.098232	0.54386
C.FA_ 63953.15	CfTRPA1-homolog	1.01766	1.06114	3.11512	0.38031	0.45372	0.310846	0.348222	0.0897273	0.168478	0.145792	1.12199	0.285518	0.526922
C.FA_ 29423.13	CfTRPN	2.22483	1.72283	1.36149	0.634248	0.659118	1.02535	0.431428	0.959962	0.384059	2.8674	7.85349	2.08581	1.74769
C.FA_ 63985.6	CfTRPV-Nan	10.4145	6.56106	12.503	6.88198	0.269814	0.233955	8.28456	14.5468	1.98387	7.6954	1.53861	2.74097	2.79268
C.FA_ 57527.16	CfTRPV1	3.20745	2.11951	5.97012	4.27374	1.15548	0.920498	1.85332	5.5778	1.9672	1.73761	0.607683	0.409162	0.545354
C.FA_ 24983.12	CfTRPV-Lav1	1.28518	0.773063	2.79111	0.838608	0.152434	0.32494	1.0419	1.38292	1.44526	1.22948	1.56271	0.257635	0.305656
C.FA_ 64873.6	CfTRPV-Lav2	0.338402	0.406456	0.0149554	0.025704	0	0.0357215	0	0	0.0188654	0.0218489	0	0.868395	0.373944
C.FA_ 64453.6.1	CfTRPP	1.49501	1.15136	0.64507	1.13773	2.69151	1.00552	1.2983	0.761149	2.29415	1.27028	5.40577	3.08848	6.71168
C.FA_ 5673.1	CfTRPML	0.703242	0.914161	4.12141	0.130514	0	0.146397	0.314621	1.03472	0.784238	0.0528759	0.115473	0.280211	0.193923
