# Supplementary material for: A Systematical Survey on the TRP Channels Provides New Insight into Its Functional Diversity in Zhikong Scallop (Chlamys farreri)
Source: Int J Mol Sci. 2021 Oct 14;22(20):11075. doi: 10.3390/ijms222011075 (PMC8539334; doi:10.3390/ijms222011075)
Supplement: Supplementary file 1 [file ijms-22-11075-s001.zip › Table S4.xlsx]

## Sheet: Sheet1
			0h				3h				6h				12h				24h				3d				6d				15d				30d
Tissue	GeneID	GeneName	M01	M02	M03	Average	M04	M05	M06	Average	M07	M08	M09	Average	M10	M11	M12	Average	M13	M14	M15	Average	M16	M17	M18	Average	M19	M20	M21	Average	M22	M23	M24	Average	M25	M26	M27	Average
mantle	C.FA__62023.33.1	CfTRPC-alpha	0.56	1.07	0.49	0.706667	0.6	1.27	0.94	0.936667	0.13	0.65	0.39	0.39	0.21	0.85	0.3	0.453333	1.01	1.57	0.34	0.973333	1.78	0.07	0.17	0.673333	0.61	0.02	0.7	0.443333	1.04	0.28	0	0.44	0.41	0.6	0.46	0.49
	C.FA_ 51977.10.1	CfTRPC-alpha1	2.47	1.79	1.79	2.01667	1.02	2.4	1.39	1.60333	0.4	0.71	0.43	0.513333	0.28	0.35	0.75	0.46	1.22	1.15	0.34	0.903333	1.12	0.17	0.23	0.506667	0.59	0.02	0.8	0.47	0.28	0.77	0.39	0.48	0.69	1.17	1.04	0.966667
	C.FA_ 17795.40.2	CfTRPC-gamma	1.62	0.54	0.39	0.85	0.52	0.84	1.25	0.87	0.19	0.32	0.24	0.25	0.04	1.02	0.44	0.5	0.74	0.18	0.23	0.383333	0.64	0.18	0.16	0.326667	0.3	0	0.86	0.386667	0.16	0.53	0.08	0.256667	0.2	0.21	0.27	0.226667
	C.FA_ 53059.6	CfTRPC-like	0.1	0.42	0.15	0.223333	0.09	0.03	0.26	0.126667	0.17	0.05	0.07	0.0966667	0	0.03	0	0.01	0.08	0	0.24	0.106667	0	0.13	0.09	0.0733333	0.13	0	0.17	0.1	0.04	0.17	0.15	0.12	0.12	0.32	0.03	0.156667
	C.FA_ 28131.6	CfTRPM2a	2.43	0.63	1.04	1.36667	0.76	0.74	0.38	0.626667	0.19	0.23	0.23	0.216667	0.11	0.08	0.44	0.21	0.3	0.17	0.5	0.323333	0.39	0.11	0.1	0.2	0.25	0	0.27	0.173333	0.37	0.36	0.07	0.266667	0.97	0.49	2.27	1.24333
	C.FA_ 64377.34	CfTRPM2b	4.03	0.66	1.6	2.09667	1.45	2.01	2.48	1.98	0.38	1.57	2.53	1.49333	1.85	1.21	1.68	1.58	2.22	2.71	4.17	3.03333	4.64	1.34	0.4	2.12667	1.01	0.06	4.13	1.73333	1.32	5.78	0.67	2.59	1.14	1.59	0.8	1.17667
	C.FA_ 1.4.1	CfTRPM1	26.53	31.65	33.14	30.44	19.97	12.23	11.45	14.55	17.36	14.43	31.32	21.0367	15.88	14.79	8.82	13.1633	32.14	16.49	11.62	20.0833	0.97	18.66	14.73	11.4533	20.31	5.37	24.21	16.63	13.12	38.18	18.06	23.12	7.08	7.11	4.04	6.07667
	C.FA_ 52123.6.1	CfTRPM3	2.32	1.19	1.55	1.68667	0.74	0.84	0.82	0.8	0.2	0.52	0.98	0.566667	0.46	0.77	0.44	0.556667	1.03	0.17	0.82	0.673333	1.32	0.32	0.32	0.653333	0.54	0.02	0.48	0.346667	0.35	0.45	0.36	0.386667	0.37	1.52	0.56	0.816667
	C.FA_ 61233.39	CfTRPA1	1.57	1.55	1.35	1.49	6.55	5.02	16.88	9.48333	1.47	2.75	5.43	3.21667	1.81	1.35	1.2	1.45333	0.48	1.44	4.22	2.04667	0.59	1.1	1.12	0.936667	0.48	0	1.22	0.566667	2.51	1.58	0.95	1.68	2.12	2.54	3.67	2.77667
	C.FA_ 63953.15	CfTRPA1-homolog	0.89	0.56	0.71	0.72	0.58	0.88	0.96	0.806667	3.79	2.85	0.33	2.32333	1.12	3.68	0.39	1.73	0.22	2.45	3.26	1.97667	0.95	3.44	2.43	2.27333	2.56	0.24	0.77	1.19	0.56	1.77	3.96	2.09667	3.68	3.31	2.28	3.09
	C.FA_ 29423.13	CfTRPN	2.71	1.31	1.02	1.68	0.91	0.81	1.26	0.993333	0.46	0.38	0.23	0.356667	0.69	0.4	0.77	0.62	0.35	0.2	0.78	0.443333	1.49	1.72	0.5	1.23667	0.84	0	0.78	0.54	1.19	0.53	0.58	0.766667	0.77	0.5	0.18	0.483333
	C.FA_ 63985.6	CfTRPV-Nan	8.94	4.19	4.77	5.96667	3.8	2.89	3.67	3.45333	0.46	1.15	2.06	1.22333	2.28	0.98	2.36	1.87333	4.56	4.5	3.45	4.17	6.9	1.38	1.16	3.14667	2.71	0	3.71	2.14	4.08	3.22	1.22	2.84	1.28	2.83	2.55	2.22
	C.FA_ 57527.16	CfTRPV1	3.68	1.75	1.19	2.20667	1.52	2.3	1.1	1.64	0.33	0.98	0.49	0.6	1.22	0.89	0.55	0.886667	0.94	1.42	1.18	1.18	1.56	1.14	0.4	1.03333	1.88	0	3.3	1.72667	2.16	1.28	1.44	1.62667	1.44	0.63	2.3	1.45667
	C.FA_ 24983.12	CfTRPV-Lav1	0.9	0.58	0.36	0.613333	0.48	0.93	0.76	0.723333	0.18	0.32	0.38	0.293333	0.15	0.31	0.32	0.26	0.7	0.59	0.54	0.61	1.4	0.52	0.21	0.71	0.83	0.02	0.4	0.416667	0.41	0.51	0.35	0.423333	0.38	0.75	0.66	0.596667
	C.FA_ 64873.6	CfTRPV-Lav2	1.1	0.4	0.51	0.67	0.13	0.25	0.57	0.316667	0.58	0.04	0.25	0.29	0.55	0.15	0.47	0.39	0.29	0.54	0.16	0.33	0.31	0.61	0.21	0.376667	0.37	0	0.8	0.39	0.22	0.67	0.37	0.42	0.12	0.04	0	0.0533333
	C.FA_ 64453.6.1	CfTRPP	126.11	57.7	81.6	88.47	75.2	57.26	85.75	72.7367	36.02	38.49	34.14	36.2167	53.01	43.51	75.79	57.4367	34.29	67.32	58.08	53.23	98.74	65.39	47.96	70.6967	52.44	1.39	101.26	51.6967	74.98	74.16	52.54	67.2267	64.18	41.9	55.35	53.81
	C.FA_ 5673.1	CfTRPML	2.37	0.27	0.81	1.15	0.63	0.08	0.27	0.326667	1.29	0.69	0.18	0.72	1.07	0.32	0.19	0.526667	2.09	0.89	0.26	1.08	0.81	1.41	1.27	1.16333	1.81	0.35	1.06	1.07333	1.24	1.22	0.76	1.07333	0	1.22	2.12	1.11333
			0h				3h				6h				12h				24h				3d				6d				15d				30d
Tissue	GeneID	GeneName	G01	G02	G03	Average	G04	G05	G06	Average	G07	G08	G09	Average	G10	G11	G12	Average	G13	G14	G15	Average	G16	G17	G18	Average	G19	G20	G21	Average	G22	G23	G24	Average	G25	G26	G27	Average
gill	C.FA__62023.33.1	CfTRPC-alpha	0.59	0.03	0.15	0.256667	0.38	0.12	0.14	0.213333	0.07	0.24	0.03	0.113333	0	0.23	0.18	0.136667	0.11	0.15	0.2	0.153333	0.05	0.15	0.53	0.243333	0.03	0.19	0.18	0.133333	0.1	0	0	0.0333333	0	0.06	0.1	0.0533333
	C.FA_ 51977.10.1	CfTRPC-alpha1	5.92	1.31	2.38	3.20333	0.96	0.63	0.99	0.86	0.41	1.14	1.05	0.866667	0.36	0.66	1.29	0.77	0.92	1.6	1.59	1.37	1.11	1.77	2.58	1.82	0.57	0.97	0.8	0.78	0.32	0.1	0.12	0.18	0.17	0.49	0.56	0.406667
	C.FA_ 17795.40.2	CfTRPC-gamma	2.07	0.38	0.76	1.07	0.19	0.2	0.4	0.263333	0.04	0.38	0.2	0.206667	0.16	0.25	2.23	0.88	0.35	0.54	0.37	0.42	0.57	0.43	0.31	0.436667	0.47	0.63	1.36	0.82	0	0.02	0.15	0.0566667	0.3	0.21	0.23	0.246667
	C.FA_ 53059.6	CfTRPC-like	0.14	0	0	0.0466667	0.05	0	0.09	0.0466667	0	0.27	0.02	0.0966667	0	0.07	0	0.0233333	0	0.05	0.04	0.03	0.04	0	0	0.0133333	0.06	0.07	0	0.0433333	0	0	0	0	0.03	0	0.07	0.0333333
	C.FA_ 28131.6	CfTRPM2a	22.15	7.46	12.8	14.1367	3.13	2.63	2.52	2.76	2.62	6.47	1.18	3.42333	0.98	5.16	1.82	2.65333	3.4	3.07	4.71	3.72667	5.63	7.4	4.14	5.72333	5.99	6.24	7.17	6.46667	3.79	8.84	1.8	4.81	1.68	2.19	2.59	2.15333
	C.FA_ 64377.34	CfTRPM2b	15.05	2.28	7.84	8.39	2.5	2.72	3.38	2.86667	1.73	7.03	2.33	3.69667	2.53	7.02	3.7	4.41667	6.45	5.87	9.32	7.21333	8.03	9.61	5.5	7.71333	5.36	11.74	11.27	9.45667	1.23	7.68	1.37	3.42667	1.37	1.83	3.84	2.34667
	C.FA_ 1.4.1	CfTRPM1	0	0	0	0	3.19	0	0	1.06333	0	0.03	0	0.01	0	0	0	0	0	0	0	0	0	0	0	0	0	0.09	0.03	0.04	0	0	0	0	0	0	0	0
	C.FA_ 52123.6.1	CfTRPM3	1.37	0.05	0.81	0.743333	0.29	0.27	0.34	0.3	0.09	1.01	0.24	0.446667	0.61	0.65	0.83	0.696667	0.62	0.6	0.83	0.683333	0.7	1.07	1.36	1.04333	1.62	1.64	1.35	1.53667	0.14	0.03	0.17	0.113333	0.36	0.33	1.18	0.623333
	C.FA_ 61233.39	CfTRPA1	0.78	0.43	1.24	0.816667	5.44	12.25	31.68	16.4567	2.59	2.56	6.95	4.03333	2.83	5.33	3.82	3.99333	2.15	12.83	15.09	10.0233	3.53	4.16	5.3	4.33	1.37	1.71	2.26	1.78	3.85	2.86	1.35	2.68667	4.33	5.1	12.47	7.3
	C.FA_ 63953.15	CfTRPA1-homolog	3.45	3.11	5.36	3.97333	3.59	4.21	2.76	3.52	7.7	6.98	3.13	5.93667	3.19	2.42	4.89	3.5	3.02	5.43	2.85	3.76667	3.14	6.66	9.37	6.39	4.13	3.12	4.2	3.81667	2.65	2.38	10.58	5.20333	4.18	4.11	4.86	4.38333
	C.FA_ 29423.13	CfTRPN	1.24	0.72	0.69	0.883333	0.51	0.51	0.76	0.593333	0.44	0.42	0.33	0.396667	0.31	0.47	0.48	0.42	0.46	0.55	0.37	0.46	0.85	1.35	0.75	0.983333	0.51	0.29	0.66	0.486667	0.27	0.2	0.3	0.256667	0.2	0.15	0.53	0.293333
	C.FA_ 63985.6	CfTRPV-Nan	20.3	9.26	14.33	14.63	4.76	4.2	7.12	5.36	2.65	9.39	2.64	4.89333	4.55	12.51	6.19	7.75	10.67	12.07	11.9	11.5467	15.34	12.9	9.49	12.5767	10.18	11.33	18.1	13.2033	2.64	6.6	2.74	3.99333	1.25	2.39	3.36	2.33333
	C.FA_ 57527.16	CfTRPV1	13.65	5.05	7.73	8.81	4.5	2.88	3.88	3.75333	3.09	5.3	1.33	3.24	2.54	4.33	3.48	3.45	6.09	5.26	7.16	6.17	10.29	7.49	6.28	8.02	9.04	6.43	12.68	9.38333	2.31	3.69	1.82	2.60667	1	2.26	2.71	1.99
	C.FA_ 24983.12	CfTRPV-Lav1	4.77	0.84	1.92	2.51	0.54	0.99	1.54	1.02333	0.8	1.28	0.95	1.01	0.7	1.7	1.33	1.24333	1.63	2.08	3	2.23667	3.91	3.91	2.85	3.55667	3.28	2.7	2.68	2.88667	0.37	0.85	0.54	0.586667	0.17	0.56	1.64	0.79
	C.FA_ 64873.6	CfTRPV-Lav2	0	0	0.11	0.0366667	0.1	0	0	0.0333333	0.06	0	0	0.02	0	0	0.04	0.0133333	0.36	0	0	0.12	0.24	0	0	0.08	0	0.09	0.58	0.223333	0	0.35	0	0.116667	0	0	0	0
	C.FA_ 64453.6.1	CfTRPP	93.35	57.36	75.97	75.56	58.33	40.2	39.88	46.1367	31.33	48.22	28.57	36.04	32.12	46.37	32.68	37.0567	42.73	36.96	41.03	40.24	52.3	43.53	35.83	43.8867	34.05	44.27	66.9	48.4067	33.09	25.41	18.01	25.5033	15.33	25.67	36.84	25.9467
	C.FA_ 5673.1	CfTRPML	26.94	4.23	6.44	12.5367	3.68	1.21	3.29	2.72667	3.72	4.63	1.09	3.14667	2.07	2.02	2.75	2.28	10.79	13.39	0.69	8.29	6.96	7.31	6.03	6.76667	2.88	5.4	3.15	3.81	1.31	3.43	3.14	2.62667	0.66	2.22	5.22	2.7
			0h				3h				6h				12h				24h				3d				6d				15d				30d
Tissue	GeneID	GeneName	H01	H02	H03	AveraHe	H04	H05	H06	AveraHe	H07	H08	H09	AveraHe	H10	H11	H12	AveraHe	H13	H14	H15	AveraHe	H16	H17	H18	AveraHe	H19	H20	H21	AveraHe	H22	H23	H24	AveraHe	H25	H26	H27	AveraHe
gill	C.FA__62023.33.1	CfTRPC-alpha	0.17	0.1	0.35	0.206667	0.15	0.07	0.51	0.243333	0.05	0.43	0.4	0.293333	0.03	0.11	0.4	0.18	0.16	0.15	0.12	0.143333	0	0.22	0.08	0.1	0.04	0.04	0.03	0.0366667	0.16	0.4	0.47	0.343333	0.35	0.59	0.35	0.43
	C.FA_ 51977.10.1	CfTRPC-alpha1	1.04	1.26	1.22	1.17333	0.87	1.75	0.1	0.906667	0.49	1.08	0.69	0.753333	0.48	1.33	0.71	0.84	0.07	0.57	0.62	0.42	0.99	0.57	0.65	0.736667	0.08	0.96	1.18	0.74	0.79	1.76	1.08	1.21	1.21	1.71	1.48	1.46667
	C.FA_ 17795.40.2	CfTRPC-gamma	2.88	3.31	3.24	3.14333	5.47	4.35	0.17	3.33	1.49	1.53	2.04	1.68667	1.84	4.38	5.24	3.82	2.02	2.69	2.8	2.50333	1.18	1.6	2.8	1.86	0.25	1.03	3.17	1.48333	3.17	6.34	5.19	4.9	4.48	8.86	3.52	5.62
	C.FA_ 53059.6	CfTRPC-like	0	0	0	0	0	0	0.04	0.0133333	0	0.03	0.02	0.0166667	0	0	0.02	0.00666667	0	0.03	0	0.01	0	0.07	0	0.0233333	0	0	0	0	0	0.04	0	0.0133333	0	0.09	0.03	0.04
	C.FA_ 28131.6	CfTRPM2a	0.93	0.16	0.05	0.38	0.05	0	0.3	0.116667	0	0.08	0.1	0.06	0.02	0	0	0.00666667	0	0.01	0.04	0.0166667	0	0.11	0.05	0.0533333	0.02	0.03	0.06	0.0366667	0.72	0.03	0	0.25	0.02	0	0.3	0.106667
	C.FA_ 64377.34	CfTRPM2b	1.84	2.13	0.72	1.56333	0.72	1.02	1.36	1.03333	0.35	2.29	0.78	1.14	0.75	0.92	1.43	1.03333	1.12	2.94	1.65	1.90333	0.52	1.98	1.5	1.33333	0.12	3.73	2.89	2.24667	2.19	7.34	2.23	3.92	1.57	2.11	2.08	1.92
	C.FA_ 1.4.1	CfTRPM1	0	0.09	0	0.03	0	0	0.03	0.01	0	0	0	0	0	0	0	0	0	0	0	0	0	0.03	0.04	0.0233333	0	0	0.03	0.01	0	0	0	0	0	0	0	0
	C.FA_ 52123.6.1	CfTRPM3	0.74	0.98	0.43	0.716667	0.58	0.69	1.93	1.06667	0.23	0.48	0.47	0.393333	0.52	0.65	0.74	0.636667	0.2	0.51	1.02	0.576667	0.1	0.51	0.28	0.296667	0	0.11	0.42	0.176667	1.31	1.2	0.68	1.06333	1.67	1.94	1.16	1.59
	C.FA_ 61233.39	CfTRPA1	0.15	3.97	0	1.37333	0.29	0.79	1.12	0.733333	0.44	1.05	1.25	0.913333	0.35	0.44	0.18	0.323333	0.05	1.52	0.33	0.633333	0	0.18	0.1	0.0933333	0.12	0.09	0.35	0.186667	1.13	0.42	0.78	0.776667	0.16	0.11	4.56	1.61
	C.FA_ 63953.15	CfTRPA1-homolog	0.38	0.08	0.35	0.27	0.03	0.21	2.94	1.06	5.59	5.11	0.1	3.6	0.03	5.38	0.03	1.81333	0	0.18	4.05	1.41	0	4.39	6.41	3.6	1.86	2.38	0.25	1.49667	0.13	0.13	4.05	1.43667	3.22	2.06	0.19	1.82333
	C.FA_ 29423.13	CfTRPN	0.69	0.22	0.68	0.53	0.11	0.08	0.41	0.2	0.34	0.36	0.24	0.313333	0.14	0.39	0.18	0.236667	0.14	0.66	0.43	0.41	0.25	1.97	0.32	0.846667	0.43	0.07	0.17	0.223333	0.13	0.58	0.81	0.506667	0.71	0.21	0.11	0.343333
	C.FA_ 63985.6	CfTRPV-Nan	1.62	2.02	0.35	1.33	0.35	0.47	1.54	0.786667	0	1.38	0.45	0.61	1.08	0.31	1.24	0.876667	0.46	1.77	0.96	1.06333	0.27	0.54	0.34	0.383333	0	0.58	0.79	0.456667	2.83	2.46	1.34	2.21	0.23	2.34	2.47	1.68
	C.FA_ 57527.16	CfTRPV1	1.06	5.08	0.17	2.10333	0.04	0	1.05	0.363333	0.17	0.6	0.53	0.433333	0.26	0.27	0.08	0.203333	0.31	1.15	0.21	0.556667	0	0.25	0.05	0.1	0.1	0.57	0.4	0.356667	2.36	2.02	2.97	2.45	0.07	0.39	5.42	1.96
	C.FA_ 24983.12	CfTRPV-Lav1	0.36	1	0.03	0.463333	0.11	0.03	0.33	0.156667	0.03	0.14	0.13	0.1	0.12	0.17	0.3	0.196667	0.06	0.15	0.25	0.153333	0.09	0.19	0.18	0.153333	0.07	0.53	0.12	0.24	0.34	0.42	0.53	0.43	0.13	0.79	0.77	0.563333
	C.FA_ 64873.6	CfTRPV-Lav2	0	0	0	0	0	0	0	0	0.05	0	0.09	0.0466667	0.14	0	0	0.0466667	0	0.05	0	0.0166667	0.04	0	0	0.0133333	0	0.06	0.27	0.11	0	0.24	0.09	0.11	0	0	0	0
	C.FA_ 64453.6.1	CfTRPP	19.88	40.81	16.93	25.8733	21.1	18.91	20.57	20.1933	14.07	20.36	19.5	17.9767	20.88	14.33	23.83	19.68	18.29	18.66	22.28	19.7433	13.99	13.25	10.44	12.56	8.29	16.92	22.39	15.8667	30.79	29.48	29.05	29.7733	26.31	38.13	46.25	36.8967
	C.FA_ 5673.1	CfTRPML	0.98	1.14	0	0.706667	0.06	0.06	0.12	0.08	0	0.11	0.22	0.11	0.06	0.19	0	0.0833333	0.06	0	0	0.02	0.05	0.22	0	0.09	0.13	0.13	0	0.0866667	0.11	0.77	0.06	0.313333	0	0.12	1.03	0.383333
			0h				3h				6h				12h				24h				3d				6d				15d				30d
Tissue	GeneID	GeneName	B01	B02	B03	AveraBe	B04	B05	B06	AveraBe	B07	B08	B09	AveraBe	B10	B11	B12	AveraBe	B13	B14	B15	AveraBe	B16	B17	B18	AveraBe	B19	B20	B21	AveraBe	B22	B23	B24	AveraBe	B25	B26	B27	AveraBe
haemocyte	C.FA__62023.33.1	CfTRPC-alpha	0.17	0.1	0.35	0.206667	0.15	0.07	0.51	0.243333	0.05	0.43	0.4	0.293333	0.03	0.11	0.4	0.18	0.16	0.15	0.12	0.143333	0	0.22	0.08	0.1	0.04	0.04	0.03	0.0366667	0.16	0.4	0.47	0.343333	0.35	0.59	0.35	0.43
	C.FA_ 51977.10.1	CfTRPC-alpha1	1.04	1.26	1.22	1.17333	0.87	1.75	0.1	0.906667	0.49	1.08	0.69	0.753333	0.48	1.33	0.71	0.84	0.07	0.57	0.62	0.42	0.99	0.57	0.65	0.736667	0.08	0.96	1.18	0.74	0.79	1.76	1.08	1.21	1.21	1.71	1.48	1.46667
	C.FA_ 17795.40.2	CfTRPC-gamma	2.88	3.31	3.24	3.14333	5.47	4.35	0.17	3.33	1.49	1.53	2.04	1.68667	1.84	4.38	5.24	3.82	2.02	2.69	2.8	2.50333	1.18	1.6	2.8	1.86	0.25	1.03	3.17	1.48333	3.17	6.34	5.19	4.9	4.48	8.86	3.52	5.62
	C.FA_ 53059.6	CfTRPC-like	0	0	0	0	0	0	0.04	0.0133333	0	0.03	0.02	0.0166667	0	0	0.02	0.00666667	0	0.03	0	0.01	0	0.07	0	0.0233333	0	0	0	0	0	0.04	0	0.0133333	0	0.09	0.03	0.04
	C.FA_ 28131.6	CfTRPM2a	0.93	0.16	0.05	0.38	0.05	0	0.3	0.116667	0	0.08	0.1	0.06	0.02	0	0	0.00666667	0	0.01	0.04	0.0166667	0	0.11	0.05	0.0533333	0.02	0.03	0.06	0.0366667	0.72	0.03	0	0.25	0.02	0	0.3	0.106667
	C.FA_ 64377.34	CfTRPM2b	1.84	2.13	0.72	1.56333	0.72	1.02	1.36	1.03333	0.35	2.29	0.78	1.14	0.75	0.92	1.43	1.03333	1.12	2.94	1.65	1.90333	0.52	1.98	1.5	1.33333	0.12	3.73	2.89	2.24667	2.19	7.34	2.23	3.92	1.57	2.11	2.08	1.92
	C.FA_ 1.4.1	CfTRPM1	0	0.09	0	0.03	0	0	0.03	0.01	0	0	0	0	0	0	0	0	0	0	0	0	0	0.03	0.04	0.0233333	0	0	0.03	0.01	0	0	0	0	0	0	0	0
	C.FA_ 52123.6.1	CfTRPM3	0.74	0.98	0.43	0.716667	0.58	0.69	1.93	1.06667	0.23	0.48	0.47	0.393333	0.52	0.65	0.74	0.636667	0.2	0.51	1.02	0.576667	0.1	0.51	0.28	0.296667	0	0.11	0.42	0.176667	1.31	1.2	0.68	1.06333	1.67	1.94	1.16	1.59
	C.FA_ 61233.39	CfTRPA1	0.15	3.97	0	1.37333	0.29	0.79	1.12	0.733333	0.44	1.05	1.25	0.913333	0.35	0.44	0.18	0.323333	0.05	1.52	0.33	0.633333	0	0.18	0.1	0.0933333	0.12	0.09	0.35	0.186667	1.13	0.42	0.78	0.776667	0.16	0.11	4.56	1.61
	C.FA_ 63953.15	CfTRPA1-homolog	0.38	0.08	0.35	0.27	0.03	0.21	2.94	1.06	5.59	5.11	0.1	3.6	0.03	5.38	0.03	1.81333	0	0.18	4.05	1.41	0	4.39	6.41	3.6	1.86	2.38	0.25	1.49667	0.13	0.13	4.05	1.43667	3.22	2.06	0.19	1.82333
	C.FA_ 29423.13	CfTRPN	0.69	0.22	0.68	0.53	0.11	0.08	0.41	0.2	0.34	0.36	0.24	0.313333	0.14	0.39	0.18	0.236667	0.14	0.66	0.43	0.41	0.25	1.97	0.32	0.846667	0.43	0.07	0.17	0.223333	0.13	0.58	0.81	0.506667	0.71	0.21	0.11	0.343333
	C.FA_ 63985.6	CfTRPV-Nan	1.62	2.02	0.35	1.33	0.35	0.47	1.54	0.786667	0	1.38	0.45	0.61	1.08	0.31	1.24	0.876667	0.46	1.77	0.96	1.06333	0.27	0.54	0.34	0.383333	0	0.58	0.79	0.456667	2.83	2.46	1.34	2.21	0.23	2.34	2.47	1.68
	C.FA_ 57527.16	CfTRPV1	1.06	5.08	0.17	2.10333	0.04	0	1.05	0.363333	0.17	0.6	0.53	0.433333	0.26	0.27	0.08	0.203333	0.31	1.15	0.21	0.556667	0	0.25	0.05	0.1	0.1	0.57	0.4	0.356667	2.36	2.02	2.97	2.45	0.07	0.39	5.42	1.96
	C.FA_ 24983.12	CfTRPV-Lav1	0.36	1	0.03	0.463333	0.11	0.03	0.33	0.156667	0.03	0.14	0.13	0.1	0.12	0.17	0.3	0.196667	0.06	0.15	0.25	0.153333	0.09	0.19	0.18	0.153333	0.07	0.53	0.12	0.24	0.34	0.42	0.53	0.43	0.13	0.79	0.77	0.563333
	C.FA_ 64873.6	CfTRPV-Lav2	0	0	0	0	0	0	0	0	0.05	0	0.09	0.0466667	0.14	0	0	0.0466667	0	0.05	0	0.0166667	0.04	0	0	0.0133333	0	0.06	0.27	0.11	0	0.24	0.09	0.11	0	0	0	0
	C.FA_ 64453.6.1	CfTRPP	19.88	40.81	16.93	25.8733	21.1	18.91	20.57	20.1933	14.07	20.36	19.5	17.9767	20.88	14.33	23.83	19.68	18.29	18.66	22.28	19.7433	13.99	13.25	10.44	12.56	8.29	16.92	22.39	15.8667	30.79	29.48	29.05	29.7733	26.31	38.13	46.25	36.8967
	C.FA_ 5673.1	CfTRPML	0.98	1.14	0	0.706667	0.06	0.06	0.12	0.08	0	0.11	0.22	0.11	0.06	0.19	0	0.0833333	0.06	0	0	0.02	0.05	0.22	0	0.09	0.13	0.13	0	0.0866667	0.11	0.77	0.06	0.313333	0	0.12	1.03	0.383333
